# Supplementary material for: Real-World Outcomes of Combined Carbon-Ion Radiotherapy and Systemic Immunotherapy for Hepatocellular Carcinoma (Atezolizumab Plus Bevacizumab or Durvalumab Plus Tremelimumab): A Single-Center Retrospective Study
Source: J Clin Med. 2026 Jul 12;15(14):5449. doi: 10.3390/jcm15145449 (PMC13411702; doi:10.3390/jcm15145449)
Supplement: Supplementary file 1 [file jcm-15-05449-s001.zip]

Archive with 1 entries (1 files):
- jcm-4329807-supplementary.pdf
